# Supplementary material for: KPU-300, a Novel Benzophenone–Diketopiperazine–Type Anti-Microtubule Agent with a 2-Pyridyl Structure, Is a Potent Radiosensitizer That Synchronizes the Cell Cycle in Early M Phase
Source: PLoS One. 2015 Dec 30;10(12):e0145995. doi: 10.1371/journal.pone.0145995 (PMC4696839; doi:10.1371/journal.pone.0145995)
Supplement: S1 Table — (XLSX) [file pone.0145995.s006.xlsx]

## Sheet: Sheet1
Fig 1
				10	30	100	nM				10	30	100	nM				10	30	100	nM
	D(a)	0 h	%	45.4053	37.7291	36.6202		D(b)	0 h	%	1.06217	2.08875	1.59147		D(c)	0 h		1	1	1
			S.E.	3.04406	8.77044	2.00902				S.E.	0.532377	0.28782	0.307317				S.E.	-	-	-
		4 h	%	66.9836	65.415	63.9959			4 h	%	11.6836	9.7631	7.32423			4 h		1.0047	1.00001	0.997332
			S.E.	3.07707	7.7243	6.57404				S.E.	2.79068	0.16797	0.869077				S.E.	0.00329415	0.00177103	0.00134742
		8 h	%	72.6547	88.7114	84.2594			8 h	%	26.9018	22.4967	13.5917			8 h		1.04891	0.996073	0.994881
			S.E.	3.09331	2.99171	4.76515				S.E.	2.26308	2.72514	0.372281				S.E.	0.00954281	0.001967	0.00320823
		16 h	%	49.8704	97.8061	98.4209			16 h	%	28.1745	50.9024	43.1943			16 h		1.35167	0.977718	0.987615
			S.E.	1.73996	0.814672	0.605617				S.E.	4.01331	7.08275	3.0304				S.E.	0.0218887	0.0120581	0.00896033
		24 h	%	44.7514	98.4348	99.593			24 h	%	17.747	88.1224	80.3635			24 h		1.67908	0.940004	0.938428
			S.E.	6.79216	1.24585	0.205671				S.E.	2.42063	3.11226	2.00187				S.E.	0.0456258	0.0246639	0.0102083
