# Supplementary material for: KPU-300, a Novel Benzophenone–Diketopiperazine–Type Anti-Microtubule Agent with a 2-Pyridyl Structure, Is a Potent Radiosensitizer That Synchronizes the Cell Cycle in Early M Phase
Source: PLoS One. 2015 Dec 30;10(12):e0145995. doi: 10.1371/journal.pone.0145995 (PMC4696839; doi:10.1371/journal.pone.0145995)
Supplement: S2 Table — (XLSX) [file pone.0145995.s007.xlsx]

## Sheet: Sheet1
Fig 2
			0	5	10	30	50	80	100	nM
	4h	SF	1	0.80995	0.808832	0.854667	0.96199	0.914477	0.912241
		S.E.	0.032406	0.078013	0.046822	0.111907	0.048597	0.02773	0.062904
	8h	SF	1	0.777015	0.779874	0.862779	0.835906	0.893654	0.76558
		S.E.	0.017304	0.051604	0.115164	0.034524	0.103544	0.161303	0.093072
	16h	SF	1	0.884652	0.590086	0.511916	0.558627	0.48014	0.451859
		S.E.	0.029552	0.102082	0.134761	0.025419	0.069118	0.06419	0.053681
	24h	SF	1	0.739334	0.464641	0.181064	0.186051	0.160062	0.211222
		S.E.	0.048499	0.096479	0.081604	0.040435	0.028519	0.019892	0.037173
