# Supplementary material for: KPU-300, a Novel Benzophenone–Diketopiperazine–Type Anti-Microtubule Agent with a 2-Pyridyl Structure, Is a Potent Radiosensitizer That Synchronizes the Cell Cycle in Early M Phase
Source: PLoS One. 2015 Dec 30;10(12):e0145995. doi: 10.1371/journal.pone.0145995 (PMC4696839; doi:10.1371/journal.pone.0145995)
Supplement: S3 Table — (XLSX) [file pone.0145995.s008.xlsx]

## Sheet: Sheet1
Fig S2
			0	10	30	50	80	100	200	1000	nM
	HSC3	SF	1	0.960577	0.734486	0.691083	0.838826	0.723293	0.786842	0.640343
		S.E.	0.14171	0.13491	0.14429	0.07692	0.05318	0.0368	0.18511	0.06732
	HeLa	SF	1	0.751158	0.468392	0.561249	0.667833	0.688904	0.516132	0.530559
		S.E.	0.22154	0.04386	0.06147	0.04944	0.09327	0.1043	0.12076	0.05311
	DLD-1	SF	1	0.643973	0.581473	0.351562	0.448661	0.429688	0.234375	0.265625
		S.E.	0.03726	0.03743	0.00878	0.01108	0.01107	0.01095	0.01761	0.00927
	Li-7	SF	1	0.628194	0.666951	0.408433	0.636712	0.545145	0.659285	0.308348
		S.E.	0.07768	0.07197	0.04517	0.0378	0.03687	0.03603	0.03697	0.01631
	ACNH	SF	1	0.629371	0.313878	0.586606	0.484669	0.435718	0.321409	0.340685
		S.E.	0.07326	0.04844	0.02772	0.06989	0.01431	0.01893	0.03591	0.02293
	TE8	SF	1	0.629371	0.313878	0.586606	0.484669	0.435718	0.321409	0.340685
		S.E.	0.07326	0.04844	0.02772	0.06989	0.01431	0.01893	0.03591	0.02293
	Lu65	SF	1	0.449004	0.398008	0.450199	0.387251	0.364542	0.384861	0.38008
		S.E.	0.02356	0.00856	0.00803	0.00988	0.00634	0.01001	0.01228	0.01058
	SAS	SF	1	0.340457	0.367723	0.401621	0.551216	0.47605	0.389094	0.331614
		S.E.	0.01154	0.00638	0.00573	0.00941	0.00882	0.00549	0.00968	0.00435
