# Supplementary material for: KPU-300, a Novel Benzophenone–Diketopiperazine–Type Anti-Microtubule Agent with a 2-Pyridyl Structure, Is a Potent Radiosensitizer That Synchronizes the Cell Cycle in Early M Phase
Source: PLoS One. 2015 Dec 30;10(12):e0145995. doi: 10.1371/journal.pone.0145995 (PMC4696839; doi:10.1371/journal.pone.0145995)
Supplement: S4 Table — (XLSX) [file pone.0145995.s009.xlsx]

## Sheet: Sheet1
Fig. 3B(c)
			0	4	8	16	24	h
	pHH3	%	9.27667	20.6667	23.4333	67.0333	77.3667
		S.E.	2.99528	1.98774	0.548736	3.55074	4.84917
	Af	%	5.11333	15	18.19	73.7333	76.3333
		S.E.	1.14857	1.56205	5.84315	6.88485	7.54129
	pHH3, phospho-histone H3; Af, Abnormal fluorescence
