# Supplementary material for: KPU-300, a Novel Benzophenone–Diketopiperazine–Type Anti-Microtubule Agent with a 2-Pyridyl Structure, Is a Potent Radiosensitizer That Synchronizes the Cell Cycle in Early M Phase
Source: PLoS One. 2015 Dec 30;10(12):e0145995. doi: 10.1371/journal.pone.0145995 (PMC4696839; doi:10.1371/journal.pone.0145995)
Supplement: S5 Table — (XLSX) [file pone.0145995.s010.xlsx]

## Sheet: Sheet1
Fig 5A,B
			0	1	2	3	4	Gy
	Control	SF	1	0.713017	0.473642	0.320081	0.153418
		S.E.	-	0.116387	0.148672	0.067344	0.017192
	10 nM	SF	1	0.965087	0.58936	0.374065	0.186741
		S.E.	0.131887	0.171418	0.107881	0.03261	0.008857
	30 nM	SF	1	0.221797	0.035946	0.018356	0.005736
		S.E.	0.154	0.03951	0.009041	0.004343	0.001147
	50 nM	SF	1	0.095785	0.02773	0.01092	0.003161
		S.E.	0.207673	0.004175	0.004426	0.002505	0.001716
	100 nM	SF	1	0.139731	0.026263	0.014899	0.005745
		S.E.	0.071603	0.02756	0.00202	0.006566	0.001571
