# Supplementary material for: KPU-300, a Novel Benzophenone–Diketopiperazine–Type Anti-Microtubule Agent with a 2-Pyridyl Structure, Is a Potent Radiosensitizer That Synchronizes the Cell Cycle in Early M Phase
Source: PLoS One. 2015 Dec 30;10(12):e0145995. doi: 10.1371/journal.pone.0145995 (PMC4696839; doi:10.1371/journal.pone.0145995)
Supplement: S6 Table — (XLSX) [file pone.0145995.s011.xlsx]

## Sheet: Sheet1
Fig 7A
			0	1	2	3	4	6	Gy
	IR	SF	1	0.713017	0.473642	0.320081	0.153418	0.036453
		S.E.	-	0.116387	0.148672	0.067344	0.017192	0.005958
	IR→KPU-300	SF	0.385965	0.282548	0.226223	0.145429	0.134503	0.052539
		S.E.	0.042505	0.016697	0.007889	0.025173	0.016911	0.005833
	IR→KPU-300 (normalized)	SF	1	0.732057	0.586124	0.376794	0.348485	0.136124
		S.E.	0.110126	0.043261	0.02044	0.065222	0.043816	0.015113
Fig 7B(c)	Left
			12	16	20	24	h
	2Gy→KPU-300	%	65.6333	48.8667	17.4333	9.24333
		S.E.	0.584047	0.088192	0.405518	0.447822
	6Gy→KPU-300	%	84.7667	79.3667	55.1	29.1333
		S.E.	7.23541	4.98342	3.7	5.99287
	Right
			12	16	20	24	h
	2Gy→KPU-300	%	24.9333	49.0333	75	83.7333
		S.E.	1.73717	0.145297	1.00167	0.74461
	6Gy→KPU-300	%	3.56	7.22667	33.8667	46.1
		S.E.	0.609945	0.840185	2.86725	5.1098
